# Supplementary material for: Prioritizing investments in innovations to protect women from the leading causes of maternal death
Source: BMC Pregnancy Childbirth. 2014 Jan 9;14:10. doi: 10.1186/1471-2393-14-10 (PMC3890511; doi:10.1186/1471-2393-14-10)
Supplement: Additional file 1 — Strategic prioritization tool. [file 1471-2393-14-10-S1.xlsx]

## Sheet: Intro Page
		More than 30 women die each hour from complications related to pregnancy and childbirth, mostly in sub-Saharan Africa and South Asia, because many women in the world’s poorest countries lack access to basic maternal health technologies and services. PATH assessed and prioritized nearly 40 technologies for their potential to reduce maternal mortality in low-resource settings. We focused on technol…								For each technology, the SPT captures a score for each criterion, a cumulative score on a 200-point scale, and graphical representations of the data. To develop the criteria and related scoring definitions, project staff consulted maternal health experts, commercial firms, and other secondary sources. The SPT provides a systematic approach to comparatively assess investment opportunities for nove…
		© 2013 Program for Appropriate Technology in Health (PATH). All Rights Reserved.
		The Strategic Prioritization Tool (“SPT”) is a technology assessment tool copyrighted by Program for Appropriate Technology in Health (PATH) with funding provided by Merck, Inc. made available to the public by PATH via a limited use license through this website (the “Site”). The SPT and the Site are for informational, non-commercial use only and users of the SPT and the Site are prohibited from s…

## Sheet: Required Preliminary Inputs
							Strategic Prioritization Tool
							Data Entry Field
		Technology Name	High	Medium	Low		Technology 1					Technology 2					Technology 3					Technology 4					Technology 5					Technology 6					Technology 7					Technology 8					Technology 9
		Benchmark Name					Benchmark 1					Benchmark 2					Benchmark 3					Benchmark 4					Benchmark 5					Benchmark 6					Benchmark 7					Benchmark 8					Benchmark 9
		Does the Technology Address PPH or PE/E					PPH					PPH					PPH					PPH					PPH					PPH					PPH					PPH					PPH
							PPH
							PE/E

## Sheet: Scoring
					Data Entry Field	Weighting (Formula Driven)				Data Entry Field	Weighting (Formula Driven)				Data Entry Field	Weighting (Formula Driven)				Data Entry Field	Weighting (Formula Driven)				Data Entry Field	Weighting (Formula Driven)				Data Entry Field	Weighting (Formula Driven)				Data Entry Field	Weighting (Formula Driven)				Data Entry Field	Weighting (Formula Driven)				Data Entry Field	Weighting (Formula Driven)
				Criteria	Technology 1	Low/Med./High Value	Low / Med. / High Weight	Criteria Weight	Criteria Score	Technology 2	Low/Med./High Value	Low / Med. / High Weight	Criteria Weight	Criteria Score	Technology 3	Low/Med./High Value	Low / Med. / High Weight	Criteria Weight	Criteria Score	Technology 4	Low/Med./High Value	Low / Med. / High Weight	Criteria Weight	Criteria Score	Technology 5	Low/Med./High Value	Low / Med. / High Weight	Criteria Weight	Criteria Score	Technology 6	Low/Med./High Value	Low / Med. / High Weight	Criteria Weight	Criteria Score	Technology 7	Low/Med./High Value	Low / Med. / High Weight	Criteria Weight	Criteria Score	Technology 8	Low/Med./High Value	Low / Med. / High Weight	Criteria Weight	Criteria Score	Technology 9	Low/Med./High Value	Low / Med. / High Weight	Criteria Weight	Criteria Score
		Categories	Gap	Gap-Filling Potential for Health		N/A	NOT SCORED	20	0		N/A	NOT SCORED	20	0		N/A	NOT SCORED	20	0		N/A	NOT SCORED	20	0		N/A	NOT SCORED	20	0		N/A	NOT SCORED	20	0		N/A	NOT SCORED	20	0		N/A	NOT SCORED	20	0		N/A	NOT SCORED	20	0
			Technology Performance	Clinical Efficacy and Effectiveness		N/A	NOT SCORED	5	0		N/A	NOT SCORED	5	0		N/A	NOT SCORED	5	0		N/A	NOT SCORED	5	0		N/A	NOT SCORED	5	0		N/A	NOT SCORED	5	0		N/A	NOT SCORED	5	0		N/A	NOT SCORED	5	0		N/A	NOT SCORED	5	0
				Safety		N/A	NOT SCORED	5	0		N/A	NOT SCORED	5	0		N/A	NOT SCORED	5	0		N/A	NOT SCORED	5	0		N/A	NOT SCORED	5	0		N/A	NOT SCORED	5	0		N/A	NOT SCORED	5	0		N/A	NOT SCORED	5	0		N/A	NOT SCORED	5	0
				Ease of Use		N/A	NOT SCORED	5	0		N/A	NOT SCORED	5	0		N/A	NOT SCORED	5	0		N/A	NOT SCORED	5	0		N/A	NOT SCORED	5	0		N/A	NOT SCORED	5	0		N/A	NOT SCORED	5	0		N/A	NOT SCORED	5	0		N/A	NOT SCORED	5	0
				Usage Requirements		N/A	NOT SCORED	5	0		N/A	NOT SCORED	5	0		N/A	NOT SCORED	5	0		N/A	NOT SCORED	5	0		N/A	NOT SCORED	5	0		N/A	NOT SCORED	5	0		N/A	NOT SCORED	5	0		N/A	NOT SCORED	5	0		N/A	NOT SCORED	5	0
			Enabling Factors	Alignment with Internationally Recognized Guidelines		N/A	NOT SCORED	5	0		N/A	NOT SCORED	5	0		N/A	NOT SCORED	5	0		N/A	NOT SCORED	5	0		N/A	NOT SCORED	5	0		N/A	NOT SCORED	5	0		N/A	NOT SCORED	5	0		N/A	NOT SCORED	5	0		N/A	NOT SCORED	5	0
				Financial Support (Millions)		N/A	NOT SCORED	2	0		N/A	NOT SCORED	2	0		N/A	NOT SCORED	2	0		N/A	NOT SCORED	2	0		N/A	NOT SCORED	2	0		N/A	NOT SCORED	2	0		N/A	NOT SCORED	2	0		N/A	NOT SCORED	2	0		N/A	NOT SCORED	2	0
				Other Non Financial Support		NOT SCORED	NOT SCORED	NOT SCORED	0		NOT SCORED	NOT SCORED	NOT SCORED	0		NOT SCORED	NOT SCORED	NOT SCORED	0		NOT SCORED	NOT SCORED	NOT SCORED	0		NOT SCORED	NOT SCORED	NOT SCORED	0		NOT SCORED	NOT SCORED	NOT SCORED	0		NOT SCORED	NOT SCORED	NOT SCORED	0		NOT SCORED	NOT SCORED	NOT SCORED	0		NOT SCORED	NOT SCORED	NOT SCORED	0
				Acceptability Profile		N/A	NOT SCORED	8	0		N/A	NOT SCORED	8	0		N/A	NOT SCORED	8	0		N/A	NOT SCORED	8	0		N/A	NOT SCORED	8	0		N/A	NOT SCORED	8	0		N/A	NOT SCORED	8	0		N/A	NOT SCORED	8	0		N/A	NOT SCORED	8	0
				Organizational capabilities		N/A	NOT SCORED	3	0		N/A	NOT SCORED	3	0		N/A	NOT SCORED	3	0		N/A	NOT SCORED	3	0		N/A	NOT SCORED	3	0		N/A	NOT SCORED	3	0		N/A	NOT SCORED	3	0		N/A	NOT SCORED	3	0		N/A	NOT SCORED	3	0
			Market Analysis	Manufacturing Costs		N/A	NOT SCORED	8	0		N/A	NOT SCORED	8	0		N/A	NOT SCORED	8	0		N/A	NOT SCORED	8	0		N/A	NOT SCORED	8	0		N/A	NOT SCORED	8	0		N/A	NOT SCORED	8	0		N/A	NOT SCORED	8	0		N/A	NOT SCORED	8	0
				Distribution System Requirements		N/A	NOT SCORED	2	0		N/A	NOT SCORED	2	0		N/A	NOT SCORED	2	0		N/A	NOT SCORED	2	0		N/A	NOT SCORED	2	0		N/A	NOT SCORED	2	0		N/A	NOT SCORED	2	0		N/A	NOT SCORED	2	0		N/A	NOT SCORED	2	0
				Manufacturing Plan Established		NOT SCORED	NOT SCORED	NOT SCORED	0		NOT SCORED	NOT SCORED	NOT SCORED	0		NOT SCORED	NOT SCORED	NOT SCORED	0		NOT SCORED	NOT SCORED	NOT SCORED	0		NOT SCORED	NOT SCORED	NOT SCORED	0		NOT SCORED	NOT SCORED	NOT SCORED	0		NOT SCORED	NOT SCORED	NOT SCORED	0		NOT SCORED	NOT SCORED	NOT SCORED	0		NOT SCORED	NOT SCORED	NOT SCORED	0
				Target Setting (Community, Primary Healthcare, Hospital)	community	community	NOT SCORED	NOT SCORED	0	community	community	NOT SCORED	NOT SCORED	0	community	community	NOT SCORED	NOT SCORED	0	community	community	NOT SCORED	NOT SCORED	0	community	community	NOT SCORED	NOT SCORED	0	community	community	NOT SCORED	NOT SCORED	0	community	community	NOT SCORED	NOT SCORED	0	community	community	NOT SCORED	NOT SCORED	0	community	community	NOT SCORED	NOT SCORED	0
				Target Provider / Administrator		N/A	NOT SCORED	10	0		N/A	NOT SCORED	10	0		N/A	NOT SCORED	10	0		N/A	NOT SCORED	10	0		N/A	NOT SCORED	10	0		N/A	NOT SCORED	10	0		N/A	NOT SCORED	10	0		N/A	NOT SCORED	10	0		N/A	NOT SCORED	10	0
				Potential Multiple Markets		N/A	NOT SCORED	2	0		N/A	NOT SCORED	2	0		N/A	NOT SCORED	2	0		N/A	NOT SCORED	2	0		N/A	NOT SCORED	2	0		N/A	NOT SCORED	2	0		N/A	NOT SCORED	2	0		N/A	NOT SCORED	2	0		N/A	NOT SCORED	2	0
				Technology Readiness Level		N/A	NOT SCORED	1	0		N/A	NOT SCORED	1	0		N/A	NOT SCORED	1	0		N/A	NOT SCORED	1	0		N/A	NOT SCORED	1	0		N/A	NOT SCORED	1	0		N/A	NOT SCORED	1	0		N/A	NOT SCORED	1	0		N/A	NOT SCORED	1	0
				Cost of Clinical Development (Millions)		N/A	NOT SCORED	4	0		N/A	NOT SCORED	4	0		N/A	NOT SCORED	4	0		N/A	NOT SCORED	4	0		N/A	NOT SCORED	4	0		N/A	NOT SCORED	4	0		N/A	NOT SCORED	4	0		N/A	NOT SCORED	4	0		N/A	NOT SCORED	4	0
				Clarity of Regulatory / Clinical Pathway		N/A	NOT SCORED	2	0		N/A	NOT SCORED	2	0		N/A	NOT SCORED	2	0		N/A	NOT SCORED	2	0		N/A	NOT SCORED	2	0		N/A	NOT SCORED	2	0		N/A	NOT SCORED	2	0		N/A	NOT SCORED	2	0		N/A	NOT SCORED	2	0
			Unique Considerations	System Requirements (Disruption)		N/A	NOT SCORED	8	0		N/A	NOT SCORED	8	0		N/A	NOT SCORED	8	0		N/A	NOT SCORED	8	0		N/A	NOT SCORED	8	0		N/A	NOT SCORED	8	0		N/A	NOT SCORED	8	0		N/A	NOT SCORED	8	0		N/A	NOT SCORED	8	0
				Product Bundling		N/A	NOT SCORED	5	0		N/A	NOT SCORED	5	0		N/A	NOT SCORED	5	0		N/A	NOT SCORED	5	0		N/A	NOT SCORED	5	0		N/A	NOT SCORED	5	0		N/A	NOT SCORED	5	0		N/A	NOT SCORED	5	0		N/A	NOT SCORED	5	0
				Other		NOT SCORED	NOT SCORED	NOT SCORED	NOT SCORED		NOT SCORED	NOT SCORED	NOT SCORED	NOT SCORED		NOT SCORED	NOT SCORED	NOT SCORED	NOT SCORED		NOT SCORED	NOT SCORED	NOT SCORED	NOT SCORED		NOT SCORED	NOT SCORED	NOT SCORED	NOT SCORED		NOT SCORED	NOT SCORED	NOT SCORED	NOT SCORED		NOT SCORED	NOT SCORED	NOT SCORED	NOT SCORED		NOT SCORED	NOT SCORED	NOT SCORED	NOT SCORED		NOT SCORED	NOT SCORED	NOT SCORED	NOT SCORED
				Total Score	0	N/A				0	N/A				0	N/A				0	N/A				0	N/A				0	N/A				0	N/A				0	N/A				0	N/A
				Benchmark	Benchmark 1	N/A				Benchmark 2	N/A				Benchmark 3	N/A				Benchmark 4	N/A				Benchmark 5	N/A				Benchmark 6	N/A				Benchmark 7	N/A				Benchmark 8	N/A				Benchmark 9	N/A
				Therapeutic Area	PPH					PPH					PPH					PPH					PPH					PPH					PPH					PPH					PPH
							primary prevention	nonsurgical treatment (uterotonics and antifibrinolytics)	nonsurgical treatment (UBT)	referral	stabilization	surgical treatments	predictive screening	diagnosis
							diagnosis	treatment	referral	delivery and emergency care	primary prevention	predictive screening
							superior	similar	inferior
							zero	one	two	three	four	five	six	seven
							recommended	divergent	not recommended
							funding > $5M	$1M ≤ funding ≤ $5M	funding < $1M
				PPH
				PE-E
							broadly acceptable	mixed	limited
							all	some	none
							less expensive	similar	more expensive
							exists and likely utilization	exists and possible utilization	does not exist or low utilization
							self	family member	drug seller	community health care	auxiliary nurse / midwife	nurse	midwife	general physician	obstetrician / gynecologist
							additional markets ≥ 1	zero
							available	regulatory	confirmatory	exploratory
							cost < $5M	$5M ≤ cost ≤ $50M	cost ˃ $50M
							Class I USFDA or non-medical device	Class II USFDA	Class III USFDA or drug or requires efficacy data
							low	moderate	significant
							zero	one	>one
[truncated: 5 more columns]

## Sheet: Stoplight 
		Categories	Criteria	Technology 1	Low / Med. / High Weight	Criteria Weight	Criteria Score	Technology 2	Technology 2	Low / Med. / High Weight	Criteria Weight	Criteria Score	Technology 3	Technology 3	Low / Med. / High Weight	Criteria Weight	Criteria Score	Technology 4	Technology 4	Low / Med. / High Weight	Criteria Weight	Criteria Score	Technology 5	Technology 5	Low / Med. / High Weight	Criteria Weight	Criteria Score	Technology 6	Technology 6	Low / Med. / High Weight	Criteria Weight	Criteria Score	Technology 7	Technology 7	Low / Med. / High Weight	Criteria Weight	Criteria Score	Technology 8	Technology 8	Low / Med. / High Weight	Criteria Weight	Criteria Score	Technology 9	Technology 9	Low / Med. / High Weight	Criteria Weight	Criteria Score	Technology 10	Technology 10
		Gap	Gap-Filling Potential for Health	N/A	NOT SCORED	20	0	0	N/A	NOT SCORED	20	0	0	N/A	NOT SCORED	20	0	0	N/A	NOT SCORED	20	0	0	N/A	NOT SCORED	20	0	0	N/A	NOT SCORED	20	0	0	N/A	NOT SCORED	20	0	0	N/A	NOT SCORED	20	0	0	N/A	NOT SCORED	20	0	0	N/A
		Technology Performance	Clinical Efficacy and Effectiveness	N/A	NOT SCORED	5	0	0	N/A	NOT SCORED	5	0	0	N/A	NOT SCORED	5	0	0	N/A	NOT SCORED	5	0	0	N/A	NOT SCORED	5	0	0	N/A	NOT SCORED	5	0	0	N/A	NOT SCORED	5	0	0	N/A	NOT SCORED	5	0	0	N/A	NOT SCORED	5	0	0	N/A
			Safety	N/A	NOT SCORED	5	0	0	N/A	NOT SCORED	5	0	0	N/A	NOT SCORED	5	0	0	N/A	NOT SCORED	5	0	0	N/A	NOT SCORED	5	0	0	N/A	NOT SCORED	5	0	0	N/A	NOT SCORED	5	0	0	N/A	NOT SCORED	5	0	0	N/A	NOT SCORED	5	0	0	N/A
			Ease of Use	N/A	NOT SCORED	5	0	0	N/A	NOT SCORED	5	0	0	N/A	NOT SCORED	5	0	0	N/A	NOT SCORED	5	0	0	N/A	NOT SCORED	5	0	0	N/A	NOT SCORED	5	0	0	N/A	NOT SCORED	5	0	0	N/A	NOT SCORED	5	0	0	N/A	NOT SCORED	5	0	0	N/A
			Usage Requirements	N/A	NOT SCORED	5	0	0	N/A	NOT SCORED	5	0	0	N/A	NOT SCORED	5	0	0	N/A	NOT SCORED	5	0	0	N/A	NOT SCORED	5	0	0	N/A	NOT SCORED	5	0	0	N/A	NOT SCORED	5	0	0	N/A	NOT SCORED	5	0	0	N/A	NOT SCORED	5	0	0	N/A
		Enabling Factors	Alignment with Internationally Recognized Guidelines	N/A	NOT SCORED	5	0	0	N/A	NOT SCORED	5	0	0	N/A	NOT SCORED	5	0	0	N/A	NOT SCORED	5	0	0	N/A	NOT SCORED	5	0	0	N/A	NOT SCORED	5	0	0	N/A	NOT SCORED	5	0	0	N/A	NOT SCORED	5	0	0	N/A	NOT SCORED	5	0	0	N/A
			Financial Support (Millions)	N/A	NOT SCORED	2	0	0	N/A	NOT SCORED	2	0	0	N/A	NOT SCORED	2	0	0	N/A	NOT SCORED	2	0	0	N/A	NOT SCORED	2	0	0	N/A	NOT SCORED	2	0	0	N/A	NOT SCORED	2	0	0	N/A	NOT SCORED	2	0	0	N/A	NOT SCORED	2	0	0	N/A
			Other Non Financial Support	NOT SCORED	NOT SCORED	NOT SCORED	0	0	NOT SCORED	NOT SCORED	NOT SCORED	0	0	NOT SCORED	NOT SCORED	NOT SCORED	0	0	NOT SCORED	NOT SCORED	NOT SCORED	0	0	NOT SCORED	NOT SCORED	NOT SCORED	0	0	NOT SCORED	NOT SCORED	NOT SCORED	0	0	NOT SCORED	NOT SCORED	NOT SCORED	0	0	NOT SCORED	NOT SCORED	NOT SCORED	0	0	NOT SCORED	NOT SCORED	NOT SCORED	0	0	NOT SCORED
			Acceptability Profile	N/A	NOT SCORED	8	0	0	N/A	NOT SCORED	8	0	0	N/A	NOT SCORED	8	0	0	N/A	NOT SCORED	8	0	0	N/A	NOT SCORED	8	0	0	N/A	NOT SCORED	8	0	0	N/A	NOT SCORED	8	0	0	N/A	NOT SCORED	8	0	0	N/A	NOT SCORED	8	0	0	N/A
			Organizational capabilities	N/A	NOT SCORED	3	0	0	N/A	NOT SCORED	3	0	0	N/A	NOT SCORED	3	0	0	N/A	NOT SCORED	3	0	0	N/A	NOT SCORED	3	0	0	N/A	NOT SCORED	3	0	0	N/A	NOT SCORED	3	0	0	N/A	NOT SCORED	3	0	0	N/A	NOT SCORED	3	0	0	N/A
		Market Analysis	Manufacturing Costs	N/A	NOT SCORED	8	0	0	N/A	NOT SCORED	8	0	0	N/A	NOT SCORED	8	0	0	N/A	NOT SCORED	8	0	0	N/A	NOT SCORED	8	0	0	N/A	NOT SCORED	8	0	0	N/A	NOT SCORED	8	0	0	N/A	NOT SCORED	8	0	0	N/A	NOT SCORED	8	0	0	N/A
			Distribution System Requirements	N/A	NOT SCORED	2	0	0	N/A	NOT SCORED	2	0	0	N/A	NOT SCORED	2	0	0	N/A	NOT SCORED	2	0	0	N/A	NOT SCORED	2	0	0	N/A	NOT SCORED	2	0	0	N/A	NOT SCORED	2	0	0	N/A	NOT SCORED	2	0	0	N/A	NOT SCORED	2	0	0	N/A
			Manufacturing Plan Established	NOT SCORED	NOT SCORED	NOT SCORED	0	0	NOT SCORED	NOT SCORED	NOT SCORED	0	0	NOT SCORED	NOT SCORED	NOT SCORED	0	0	NOT SCORED	NOT SCORED	NOT SCORED	0	0	NOT SCORED	NOT SCORED	NOT SCORED	0	0	NOT SCORED	NOT SCORED	NOT SCORED	0	0	NOT SCORED	NOT SCORED	NOT SCORED	0	0	NOT SCORED	NOT SCORED	NOT SCORED	0	0	NOT SCORED	NOT SCORED	NOT SCORED	0	0	NOT SCORED
			Target Setting (Community, Primary Healthcare, Hospital)	community	NOT SCORED	NOT SCORED	0	community	community	NOT SCORED	NOT SCORED	0	community	community	NOT SCORED	NOT SCORED	0	community	community	NOT SCORED	NOT SCORED	0	community	community	NOT SCORED	NOT SCORED	0	community	community	NOT SCORED	NOT SCORED	0	community	community	NOT SCORED	NOT SCORED	0	community	community	NOT SCORED	NOT SCORED	0	community	community	NOT SCORED	NOT SCORED	0	community	community
			Target Provider / Administrator	N/A	NOT SCORED	10	0	0	N/A	NOT SCORED	10	0	0	N/A	NOT SCORED	10	0	0	N/A	NOT SCORED	10	0	0	N/A	NOT SCORED	10	0	0	N/A	NOT SCORED	10	0	0	N/A	NOT SCORED	10	0	0	N/A	NOT SCORED	10	0	0	N/A	NOT SCORED	10	0	0	N/A
			Potential Multiple Markets	N/A	NOT SCORED	2	0	0	N/A	NOT SCORED	2	0	0	N/A	NOT SCORED	2	0	0	N/A	NOT SCORED	2	0	0	N/A	NOT SCORED	2	0	0	N/A	NOT SCORED	2	0	0	N/A	NOT SCORED	2	0	0	N/A	NOT SCORED	2	0	0	N/A	NOT SCORED	2	0	0	N/A
			Technology Readiness Level	N/A	NOT SCORED	1	0	0	N/A	NOT SCORED	1	0	0	N/A	NOT SCORED	1	0	0	N/A	NOT SCORED	1	0	0	N/A	NOT SCORED	1	0	0	N/A	NOT SCORED	1	0	0	N/A	NOT SCORED	1	0	0	N/A	NOT SCORED	1	0	0	N/A	NOT SCORED	1	0	0	N/A
			Cost of Clinical Development (Millions)	N/A	NOT SCORED	4	0	0	N/A	NOT SCORED	4	0	0	N/A	NOT SCORED	4	0	0	N/A	NOT SCORED	4	0	0	N/A	NOT SCORED	4	0	0	N/A	NOT SCORED	4	0	0	N/A	NOT SCORED	4	0	0	N/A	NOT SCORED	4	0	0	N/A	NOT SCORED	4	0	0	N/A
			Clarity of Regulatory / Clinical Pathway	N/A	NOT SCORED	2	0	0	N/A	NOT SCORED	2	0	0	N/A	NOT SCORED	2	0	0	N/A	NOT SCORED	2	0	0	N/A	NOT SCORED	2	0	0	N/A	NOT SCORED	2	0	0	N/A	NOT SCORED	2	0	0	N/A	NOT SCORED	2	0	0	N/A	NOT SCORED	2	0	0	N/A
		Unique Considerations	System Requirements (Disruption)	N/A	NOT SCORED	8	0	0	N/A	NOT SCORED	8	0	0	N/A	NOT SCORED	8	0	0	N/A	NOT SCORED	8	0	0	N/A	NOT SCORED	8	0	0	N/A	NOT SCORED	8	0	0	N/A	NOT SCORED	8	0	0	N/A	NOT SCORED	8	0	0	N/A	NOT SCORED	8	0	0	N/A
			Product Bundling	N/A	NOT SCORED	5	0	0	N/A	NOT SCORED	5	0	0	N/A	NOT SCORED	5	0	0	N/A	NOT SCORED	5	0	0	N/A	NOT SCORED	5	0	0	N/A	NOT SCORED	5	0	0	N/A	NOT SCORED	5	0	0	N/A	NOT SCORED	5	0	0	N/A	NOT SCORED	5	0	0	N/A
			Other	NOT SCORED	NOT SCORED	NOT SCORED	NOT SCORED	0	NOT SCORED	NOT SCORED	NOT SCORED	NOT SCORED	0	NOT SCORED	NOT SCORED	NOT SCORED	NOT SCORED	0	NOT SCORED	NOT SCORED	NOT SCORED	NOT SCORED	0	NOT SCORED	NOT SCORED	NOT SCORED	NOT SCORED	0	NOT SCORED	NOT SCORED	NOT SCORED	NOT SCORED	0	NOT SCORED	NOT SCORED	NOT SCORED	NOT SCORED	0	NOT SCORED	NOT SCORED	NOT SCORED	NOT SCORED	0	NOT SCORED	NOT SCORED	NOT SCORED	NOT SCORED	0	NOT SCORED
			Total Score	0				#REF!	0				#REF!	0				#REF!	0				#REF!	0	0	0	0	#REF!	0	0	0	0	#REF!	0	0	0	0	#REF!	0	0	0	0	#REF!	0	0	0	0	#REF!	0
			Benchmark	Benchmark 1					Benchmark 2					Benchmark 3					Benchmark 4					Benchmark 5					Benchmark 6					Benchmark 7					Benchmark 8					Benchmark 9					Benchmark 10
			PPH or PE-E	PPH					PPH					PPH					PPH					PPH					PPH					PPH					PPH					PPH					PPH
[truncated: 7 more columns]

## Sheet: Dashboard 
									Gap	Technology Performance	Enabling Factors	Market Analysis	Unique Considerations	Total Score	Technology Readiness Level
							Technology 1		0	0	0	0	0	0	0	0
							Technology 2		0	0	0	0	0	0	0	0
							Technology 3		0	0	0	0	0	0	0	0
							Technology 4		0	0	0	0	0	0	0	0
							Technology 5		0	0	0	0	0	0	0	0
							Technology 6		0	0	0	0	0	0	0	0
							Technology 7		0	0	0	0	0	0	0	0
							Technology 8		0	0	0	0	0	0	0	0
							Technology 9		0	0	0	0	0	0	0	0
							Technology 10		0	0	0	0	0	0	0	0
		Benchmark Analysis
			Technology Benchmark	Clinical Efficacy and Effectiveness	Safety	Ease of Use	Manufacturing Costs
		Technology 1	Benchmark 1	0	0	0	0
		Technology 2	Benchmark 2	0	0	0	0
		Technology 3	Benchmark 3	0	0	0	0
		Technology 4	Benchmark 4	0	0	0	0
		Technology 5	Benchmark 5	0	0	0	0
		Technology 6	Benchmark 6	0	0	0	0
		Technology 7	Benchmark 7	0	0	0	0
		Technology 8	Benchmark 8	0	0	0	0
		Technology 9	Benchmark 9	0	0	0	0
		Technology 10	Benchmark 10	0	0	0	0
